# Supplementary material for: HSCCC Straightforward Fast Preparative Method for Isolation of Two Major Cytotoxic Withanolides from Athenaea fasciculata (Vell.) I.M.C. Rodrigues & Stehmann
Source: Plants (Basel). 2024 Oct 30;13(21):3039. doi: 10.3390/plants13213039 (PMC11548422; doi:10.3390/plants13213039)
Supplement: Supplementary file 1 [file plants-13-03039-s001.zip]

Archive with 1 entries (1 files):
- plants-3235312-supplementary.pdf
